# Supplementary material for: Using Genomic Structural Equation Modeling to Partition the Genetic Covariance Between Birthweight and Cardiometabolic Risk Factors into Maternal and Offspring Components in the Norwegian HUNT Study
Source: Behav Genet. 2022 Nov 2;53(1):40–52. doi: 10.1007/s10519-022-10116-9 (PMC9823066; doi:10.1007/s10519-022-10116-9)
Supplement: Supplementary file 4 — Supplementary Material 4 [file 10519_2022_10116_MOESM4_ESM.xlsx]

## Sheet: ST1
Supplementary Table 1: Genomic inflation factors and LD score intercepts for the GWAS
	Own Phenotype		Offspring Phenotype
Trait	λ	LD score intercept	λ	LD score intercept
BW	1.1	1.065	1.05	1.0355
BW meta-analysis	1.4069	1.0971	1.3546	1.07
SBP	1.2	1.0963	1.05	1.0291
DBP	1.2	1.1034	1.05	1.0316
Glucose*	1.1	1.071	1	1.0083
BMI*	1.25	1.1069	1	1.0174
LDL	1.15	1.1044	1.05	1.031
HDL*	1.31	1.22	1.05	1.05
Triglycerides*	1.15	1.0986	1.05	1.0192
Total Cholesterol	1.2	1.1078	1.05	1.0233
BW: Birthweight; SBP: Systolic Blood Pressure; DBP: Diastolic Blood Pressure; Glucose: Non-fasting Glucose; BMI: Body Mass Index; LDL: Low Density Lipoprotein; HDL High Density Lipoprotein.
*Phenotype (natural) logarithm transformed in analyses

## Sheet: ST2
Supplementary Table 2: Top 10 SNP significantly associated with traits in HUNT GWAS (after clumping r2<0.05)
Chromosome	SNP	Basepair	A1	A2	A1 Frequency	Beta	Standard Error	P-value	Nearest gene^	Phenotype associated with in HUNT GWAS	Variant associated with the phenotype in previous GWAS*
12	rs2203027	78638944	T	C	0.473339	0.0199679	0.00365451	4.7e-08	-	Offspring HDL	Yes
16	rs173539	56988044	T	C	0.347638	0.0428534	0.00379072	1.2e-29	HERPUD1,CETP	Offspring HDL	Yes
16	rs118146573	57000938	A	G	0.121502	-0.0465371	0.00553016	3.9e-17	CETP	Offspring HDL	Yes
1	rs12740374	109817590	T	G	0.232518	-0.0751263	0.0129642	6.8e-09	CELSR2	Offspring LDL	Yes
19	rs429358	45411941	C	T	0.17875	0.143871	0.0142977	8.1e-24	APOE	Offspring LDL	Yes
19	rs7412	45412079	T	C	0.0794262	-0.267157	0.0203742	2.8e-39	APOE	Offspring LDL	Yes
19	rs4263041	45438643	G	A	0.299926	-0.0799959	0.0125918	2.1e-10	APOC1P1,APOC4	Offspring LDL	Yes
19	rs429358	45411941	C	T	0.178716	0.135163	0.0152849	9.3e-19	APOE	Offspring Total Cholesterol	Yes
19	rs7412	45412079	T	C	0.0794781	-0.251206	0.0217769	8.7e-31	APOE	Offspring Total Cholesterol	Yes
19	rs4263041	45438643	G	A	0.299805	-0.0776068	0.0134578	8.1e-09	APOC1P1,APOC4	Offspring Total Cholesterol	Yes
7	rs3812316	73020337	G	C	0.126787	-0.0540863	0.00889889	1.2e-09	MLXIPL	Offspring Triglycerides	Yes
11	rs964184	116648917	C	G	0.871697	-0.0701215	0.00887447	2.8e-15	ZPR1	Offspring Triglycerides	Yes
1	rs3101339	72748669	C	A	0.581286	0.0063485	0.000884763	7.2e-13	-	Own BMI	Yes
1	rs670323	177868990	A	G	0.242179	0.00864387	0.00101646	1.8e-17	-	Own BMI	Yes
2	rs62105306	633660	T	C	0.836215	0.00962981	0.00117925	3.2e-16	TMEM18, LINC01875	Own BMI	-
4	rs10938398	45186139	A	G	0.397247	0.00706148	0.000893593	2.7e-15	THAP12P9, PRDX4P1	Own BMI	Yes
6	rs2206277	50798526	T	C	0.181356	0.00716648	0.00113421	2.6e-10	TFAP2B	Own BMI	Yes
12	rs3205718	50261809	T	C	0.400932	0.00625351	0.000899576	3.6e-12	FAIM2	Own BMI	Yes
16	rs1421085	53800954	C	T	0.423245	0.0140957	0.000885001	4.1e-57	FTO	Own BMI	Yes
18	rs2168708	57907311	T	G	0.297138	0.0112003	0.000964478	3.5e-31	-	Own BMI	Yes
18	rs78769612	58028972	T	G	0.0410976	-0.0152146	0.00225312	1.5e-11	MC4R	Own BMI	Yes
19	rs61373376	46183586	T	C	0.195691	-0.0068279	0.00109765	5e-10	GIPR	Own BMI	Yes
2	rs1731249	26920025	A	T	0.611758	-0.471267	0.0712083	3.6e-11	KCNK3	Own DBP	Yes
3	rs12496329	169152663	T	C	0.524827	-0.529791	0.0695312	2.5e-14	-	Own DBP	Yes
4	rs16998073	81184341	T	A	0.352783	0.443512	0.0720483	7.5e-10	FGF5,PRDM8	Own DBP	Yes
4	rs6838927	156642243	C	T	0.374099	-0.469326	0.0718865	6.6e-11	-	Own DBP	Yes
6	rs9265940	31315033	A	G	0.655795	0.815784	0.130186	3.7e-10	LINC02571,HLA-B	Own DBP	-
7	rs3918226	150690176	T	C	0.0908967	0.833927	0.122443	9.7e-12	NOS3	Own DBP	Yes
10	rs10786156	96014622	G	C	0.402093	-0.423133	0.0707792	2.3e-09	PLCE1	Own DBP	Yes
12	rs3184504	111884608	C	T	0.517689	-0.443283	0.069436	1.7e-10	ATXN2,SH2B3	Own DBP	Yes
12	rs7953257	112684221	T	A	0.588183	-0.429707	0.0715888	1.9e-09	HECTD4	Own DBP	Yes
20	rs16982520	57758720	G	A	0.146511	0.793823	0.0980059	5.5e-16	ZNF831	Own DBP	Yes
2	rs477224	169750483	T	C	0.688657	-0.00636053	0.00111165	1.1e-08	SPC25	Own Glucose	Yes
2	rs580639	169776139	A	T	0.657776	0.0102447	0.00108744	4.5e-21	-	Own Glucose	Yes
3	rs11708067	123065778	G	A	0.228606	-0.0071456	0.00121879	4.5e-09	ADCY5	Own Glucose	Yes
6	rs9348441	20680678	A	T	0.261876	0.00788064	0.00116945	1.6e-11	CDKAL1	Own Glucose	Yes
7	rs2908290	44216137	A	G	0.355832	0.00622897	0.00106798	5.5e-09	GCK	Own Glucose	Yes
7	rs1799884	44229068	T	C	0.15485	0.0157211	0.00141685	1.3e-28	GCK	Own Glucose	Yes
8	rs4300038	118217915	A	G	0.305106	-0.00914175	0.00112956	5.8e-16	-	Own Glucose	Yes
9	rs28505901	139241030	G	A	0.728546	0.00684878	0.00115308	2.9e-09	GPSM1	Own Glucose	Yes
10	rs7903146	114758349	T	C	0.256228	0.0125786	0.00117621	1.1e-26	TCF7L2	Own Glucose	Yes
12	rs76895963	4384844	G	T	0.0226353	-0.0285041	0.00377567	4.4e-14	CCND2-AS1,CCND2	Own Glucose	-
8	rs268	19813529	G	A	0.0269011	-0.127316	0.00679851	3e-78	LPL	Own HDL	Yes
8	rs543779782	19864476	C	CA	0.253858	0.0489951	0.00252519	7.3e-84	-	Own HDL	-
8	rs139315015	19893297	G	A	0.0926861	0.0782716	0.00380558	5.4e-94	-	Own HDL	Yes
15	rs10468017	58678512	T	C	0.278113	0.0466156	0.00245028	1.1e-80	ALDH1A2	Own HDL	Yes
15	rs35980001	58722590	GC	G	0.182277	0.0580014	0.00287949	3.1e-90	LIPC,ALDH1A2	Own HDL	Yes
16	rs9989419	56985139	G	A	0.606877	0.0927132	0.00229089	1e-300	HERPUD1,CETP	Own HDL	Yes
16	rs12920974	56993025	T	G	0.295475	-0.0826144	0.00240692	3.5e-258	-	Own HDL	Yes
16	rs4783961	56994894	A	G	0.530897	0.0527893	0.00220048	3.5e-127	HERPUD1,CETP	Own HDL	Yes
16	rs56208677	57010232	T	C	0.0685585	0.0862452	0.00445361	1.5e-83	CETP	Own HDL	Yes
16	rs289741	57017474	A	G	0.69428	-0.0638223	0.00238962	3.8e-157	-	Own HDL	Yes
1	rs12740374	109817590	T	G	0.232318	-0.127481	0.00698701	2.2e-74	CELSR2	Own LDL	Yes
2	rs934197	21267461	A	G	0.373859	0.0992297	0.00609886	1.6e-59	TDRD15,APOB	Own LDL	Yes
19	rs17248727	11198502	C	T	0.103995	-0.194175	0.00964376	3.7e-90	-	Own LDL	Yes
19	rs72658867	11231203	A	G	0.0178267	-0.343083	0.0227826	3e-51	LDLR	Own LDL	-
19	rs2965169	45251156	C	A	0.368435	-0.0886153	0.00622405	5.4e-46	BCL3	Own LDL	Yes
19	rs2927477	45313715	C	T	0.117204	-0.138167	0.00928702	4.6e-50	-	Own LDL	Yes
19	rs28399637	45324138	A	G	0.34596	0.105982	0.00638983	8.8e-62	BCAM	Own LDL	Yes
19	rs429358	45411941	C	T	0.175479	0.236257	0.00774092	1.4e-204	APOE	Own LDL	Yes
19	rs7412	45412079	T	C	0.0796369	-0.471751	0.0108554	1e-300	APOE	Own LDL	Yes
19	rs4263041	45438643	G	A	0.304197	-0.112005	0.00673202	3.7e-62	APOC1P1,APOC4	Own LDL	Yes
1	rs17037425	11870383	A	G	0.1356	-0.979671	0.162627	1.7e-09	-	Own SBP	Yes
2	rs1731249	26920025	A	T	0.611799	-0.901081	0.114383	3.3e-15	KCNK3	Own SBP	Yes
4	rs7671129	86715266	T	C	0.822796	-0.815894	0.146383	2.5e-08	-	Own SBP	Yes
5	rs1173770	32821211	C	T	0.617899	0.725496	0.115158	3e-10	-	Own SBP	Yes
7	rs3918226	150690176	T	C	0.0908856	1.09564	0.1966	2.5e-08	NOS3	Own SBP	Yes
8	rs11776232	8125378	T	C	0.253156	0.756366	0.127832	3.3e-09	-	Own SBP	Yes
12	rs759762	115542905	C	T	0.274729	0.71307	0.12557	1.4e-08	-	Own SBP	Yes
15	rs7497304	91429176	T	G	0.323561	0.685959	0.120407	1.2e-08	FES	Own SBP	Yes
19	rs11672460	2588423	C	A	0.033544	-1.83419	0.323407	1.4e-08	GNG7	Own SBP	-
20	rs77168628	57712284	A	T	0.1259	1.06936	0.167848	1.9e-10	-	Own SBP	Yes
1	rs11591147	55505647	T	G	0.0105221	-0.398475	0.0309847	7.5e-38	PCSK9	Own Total Cholesterol	Yes
1	rs12740374	109817590	T	G	0.232473	-0.117434	0.00745315	6.2e-56	CELSR2	Own Total Cholesterol	Yes
2	rs934197	21267461	A	G	0.373816	0.090845	0.00650551	2.6e-44	TDRD15,APOB	Own Total Cholesterol	Yes
19	rs6511720	11202306	T	G	0.108377	-0.184859	0.0100996	7.7e-75	LDLR	Own Total Cholesterol	Yes
19	rs72658867	11231203	A	G	0.017822	-0.336461	0.0243244	1.6e-43	LDLR	Own Total Cholesterol	Yes
19	rs28399637	45324138	A	G	0.34594	0.097375	0.00682149	3.1e-46	BCAM	Own Total Cholesterol	Yes
19	rs429358	45411941	C	T	0.175549	0.22245	0.00826248	1.2e-159	APOE	Own Total Cholesterol	Yes
19	rs7412	45412079	T	C	0.0797413	-0.416881	0.0115825	1.1e-283	APOE	Own Total Cholesterol	Yes
19	rs7246099	45436244	C	T	0.414773	0.0898594	0.00671763	8.3e-41	APOC1P1,APOC4	Own Total Cholesterol	Yes
19	rs4263041	45438643	G	A	0.304257	-0.101568	0.00718634	2.4e-45	APOC1P1,APOC4	Own Total Cholesterol	Yes
2	rs1260326	27730940	C	T	0.676085	-0.0556585	0.00302387	1.2e-75	GCKR	Own Triglycerides	Yes
7	rs3812316	73020337	G	C	0.127787	-0.0675048	0.00425639	1.2e-56	MLXIPL	Own Triglycerides	Yes
8	rs268	19813529	G	A	0.0268732	0.134322	0.00878702	9.4e-53	LPL	Own Triglycerides	Yes
8	rs325	19819328	C	T	0.0945328	-0.0921033	0.00485321	2.6e-80	LPL	Own Triglycerides	Yes
8	rs543779782	19864476	C	CA	0.253968	-0.0538122	0.00326149	3.7e-61	-	Own Triglycerides	Yes
8	rs28601761	126500031	G	C	0.414009	-0.0479796	0.00289621	1.2e-61	TRIB1,LINC00861	Own Triglycerides	Yes
11	rs964184	116648917	C	G	0.870767	-0.134638	0.00421819	1.5e-223	ZPR1	Own Triglycerides	Yes
19	rs116843064	8429323	A	G	0.0298086	-0.115402	0.00841377	8.2e-43	ANGPTL4	Own Triglycerides	Yes
19	rs483082	45416178	T	G	0.256691	0.0589092	0.00324282	9.6e-74	APOE,APOC1	Own Triglycerides	Yes
19	rs5112	45430280	G	C	0.54911	0.0436718	0.00298108	1.4e-48	APOC1P1	Own Triglycerides	Yes
^Mapped gene in GWAS catalog used as reference
*Searched on GWAS ATLAS for same or similar trait (p<0.05)
SBP: Systolic Blood Pressure; DBP: Diastolic Blood Pressure; Glucose: Non-fasting Glucose; BMI: Body Mass Index; LDL: Low Density Lipoprotein; HDL: High Density Lipoprotein.

## Sheet: ST3
Supplementary Table 3: Covariance/correlation between own birthweight and offspring cardiometablic traits
		Genetic Covariances			Genetic Correlations*
Latent variable 1	Latent variable 2	Effect estimate	Lower 95% CI	Upper 95% CI	Effect estimate	Lower 95% CI	Upper 95% CI
Own BW	Offspring SBP	0.00584079	-0.0135053	0.0251869	0.435354	-1#	1#
Own BW	Offspring DBP	0.00197828	-0.0166328	0.0205894	0.212993	-1#	1#
Own BW	Offspring Glucose	0.00922129	-0.0120755	0.0305181	0.188946	-0.463391	0.841283
Own BW	Offspring BMI	0.0170612	-0.0390032	0.0731256	0.105217	-0.826244	1#
Own BW	Offspring HDL	-0.00299372	-0.0237607	0.0177732	-0.0963364	-1#	0.891132
Own BW	Offspring LDL	0.00405331	-0.014386	0.0224926	0.184686	-1#	1#
Own BW	Offspring Triglycerides	0.006189	-0.0128439	0.0252219	0.090859	-0.317792	0.49951
Own BW	Offspring Total Cholesterol	0.00539086	-0.0131025	0.0238842	0.169215	-0.936336	1#
BW: Birthweight; SBP: Systolic Blood Pressure; DBP: Diastolic Blood Pressure; Glucose: Non-fasting Glucose; BMI: Body Mass Index; LDL: Low Density Lipoprotein; HDL High Density Lipoprotein.
CI: Confidence Interval
*95% confidence intervals on the genetic correlations were derived using the delta method. As genetic correlations are computed as functions of genetic covariances and variances, estimates of the sampling variance of the genetic correlation will include additional uncertainty from both genetic covariance and variances.
#The estimated confidence interval was out of bounds.

## Sheet: ST4
Supplementary Table 4: Covariance/correlation between offspring birthweight and own cardiometablic traits
		Genetic Covariances			Genetic Correlations*
Latent variable 1	Latent variable 2	Effect estimate	Lower 95% CI	Upper 95% CI	Effect estimate	Lower 95% CI	Upper 95% CI
Offspring BW	SBP	-0.0178817	-0.0338521	-0.00191128	-0.184682	-0.427468	0.0581036
Offspring BW	DBP	-0.0101156	-0.0253375	0.00510628	-0.100422	-0.331188	0.130343
Offspring BW	Glucose	0.0118922	-0.00286123	0.0266456	0.189631	-0.163587	0.542849
Offspring BW	BMI	0.00634278	-0.00987166	0.0225572	0.0545172	-0.133942	0.242976
Offspring BW	HDL	0.012651	-0.00229042	0.0275924	0.110331	-0.0763405	0.297002
Offspring BW	LDL	0.00297809	-0.0110822	0.0170383	0.0410024	-0.248645	0.33065
Offspring BW	Triglycerides	-0.00354575	-0.0179695	0.010878	-0.0391204	-0.285849	0.207608
Offspring BW	Total Cholesterol	0.00781648	-0.00545797	0.0210909	0.112054	-0.196134	0.420242
BW: Birthweight; SBP: Systolic Blood Pressure; DBP: Diastolic Blood Pressure; Glucose: Non-fasting Glucose; BMI: Body Mass Index; LDL: Low Density Lipoprotein; HDL High Density Lipoprotein.
CI: Confidence Interval
*95% confidence intervals on the genetic correlations were derived using the delta method. As genetic correlations are computed as functions of genetic covariances and variances, estimates of the sampling variance of the genetic correlation will include additional uncertainty from both genetic covariance and variances.

## Sheet: ST5
Supplementary Table 5: Genetic variance of own and offspring cardiometabolic phenotype
Latent variable	Effect estimate	Lower 95% CI	Upper 95% CI
Own SBP	0.121556	0.077416	0.165696
Own DBP	0.132359	0.086054	0.178664
Own Glucose	0.0515072	0.00920885	0.0938055
Own BMI	0.177279	0.133829	0.220728
Own HDL	0.171721	0.119935	0.223507
Own LDL	0.0689761	0.0183916	0.119561
Own Triglycerides	0.107591	0.0641466	0.151034
Own Total Cholesterol	0.0637281	0.0154646	0.111992
Offspring SBP	0.00255696	-0.094272	0.099386
Offspring DBP	0.00123295	-0.0892396	0.0917055
Offspring Glucose	0.0341574	-0.0620705	0.130385
Offspring BMI	0.0147871	-0.083738	0.113312
Offspring HDL	0.0138254	-0.0786614	0.106312
Offspring LDL	0.00689665	-0.0892308	0.103024
Offspring Triglycerides	0.0665396	-0.0327042	0.165784
Offspring Total Cholesterol	0.014555	-0.0844641	0.113574
BW: Birthweight; SBP: Systolic Blood Pressure; DBP: Diastolic Blood Pressure; Glu: Non-fasting Glucose; BMI: Body Mass Index; LDL: Low Density Lipoprotein; HDL High Density Lipoprotein; TG: Triglycerides; TC: Total Cholesterol.
CI: Confidence Interval

## Sheet: ST6
Supplementary Table 6: Genetic covariance/correlation between own and offspring cardiometabolic traits
		Genetic Covariances			Genetic Correlations*
Latent variable 1	Latent variable 2	Effect estimate	Lower 95% CI	Upper 95% CI	Effect estimate	Lower 95% CI	Upper 95% CI
SBP	Offspring SBP	-8.32206e-05	-0.0578773	0.0577108	-0.00472042	-1#	1#
DBP	Offspring DBP	-0.00972698	-0.0671759	0.0477219	-0.761427	-1#	1#
Glucose	Offspring Glucose	-0.027682	-0.0830706	0.0277067	-0.659964	-1#	-0.117768
BMI	Offspring BMI	0.0170612	-0.0390032	0.0731256	0.333227	-1#	1#
HDL	Offspring HDL	-0.0369943	-0.0939987	0.0200101	-0.75925	-1#	1#
LDL	Offspring LDL	0.0204058	-0.0379227	0.0787343	0.93559	-1#	1#
Triglycerides	Offspring Triglycerides	-0.00978474	-0.0625444	0.0429749	-0.115644	-1#	0.832317
Total Cholesterol	Offspring Total Cholesterol	0.0223825	-0.0358585	0.0806236	0.734915	-1#	1#
CI: Confidence interval; SBP: Systolic Blood Pressure; DBP: Diastolic Blood Pressure; Glu: Non-fasting Glucose; BMI: Body Mass Index; LDL: Low Density Lipoprotein; HDL High Density Lipoprotein.
*95% confidence intervals on the genetic correlations were derived using the delta method. As genetic correlations are computed as functions of genetic covariances and variances, estimates of the sampling variance of the genetic correlation will include additional uncertainty from both genetic covariance and variances.
#The estimated confidence interval was out of bounds.
